# Supplementary material for: Integrated transcriptomic, proteomic, and metabolomic analysis unveils key roles of protein and nucleic acid interactions in diabetic ulcer pathogenesis
Source: Front Endocrinol (Lausanne). 2025 Jun 20;16:1574858. doi: 10.3389/fendo.2025.1574858 (PMC12226305; doi:10.3389/fendo.2025.1574858)
Supplement: Supplementary file 1 [file DataSheet1.zip]

Archive with 9 entries (9 files):
- Supplementary file 3.JPEG
- Supplementary file 8.PDF
- Supplementary file 5.PDF
- Supplementary file 4.PDF
- Supplementary file 2.ZIP
- Supplementary file 1.ZIP
- Supplementary file 9.DOCX
- Supplementary file 7.PDF
- Supplementary file 6.JPEG
